# Supplementary material for: The DJ-1-Binding Compound Exerts a Protective Effect in Both In Vitro and In Vivo Models of Sepsis-Induced Acute Kidney Injury
Source: Antioxidants (Basel). 2025 Jun 12;14(6):719. doi: 10.3390/antiox14060719 (PMC12189621; doi:10.3390/antiox14060719)
Supplement: Supplementary file 1 [file antioxidants-14-00719-s001.zip]

Archive with 1 entries (1 files):
- antioxidants-3626155-supplementary.pdf
